# Supplementary material for: Temporo-spatial cell-cycle kinetics in HeLa cells irradiated by Ir-192 high dose-rate remote afterloading system (HDR-RALS)
Source: Radiat Oncol. 2016 Jul 29;11:99. doi: 10.1186/s13014-016-0669-8 (PMC4966784; doi:10.1186/s13014-016-0669-8)
Supplement: Additional file 1: Table S1. — Datasets for Fig. 5. (XLSX 10 kb) [file 13014_2016_669_MOESM1_ESM.xlsx]

## Sheet: Sheet1
Fig 5A
Duration of green phase(h)	Median	Max	Min	0.75	0.25
5mm	26	72	2	40	16
20mm	12	34	0	14	10
control	8	10	4	8	7
Fig 5B
number of entries to M phase	0	1	2	3	4
5mm	42	16	30	2	0
20mm	3	4	14	66	3
Fig 5C
%Cells of showing mitotic catastorophe
5mm	95.6
20mm	67.8
Fig 5D
%Distribution of cell cycle phase at cell death	G1	S/G2	M
5mm	12.1	4.6	83.3
20mm	38.9	24.1	37

## Sheet: Sheet2
5mmM期	20mmM期
0	0
0	0
0	0
0	1
0	1
0	1
0	1
0	2
0	2
0	2
0	2
0	2
0	2
0	2
0	2
0	2
0	2
0	2
0	2
0	2
0	2
0	3
0	3
0	3
0	3
0	3
0	3
0	3
0	3
0	3
0	3
0	3
0	3
0	3
0	3
0	3
0	3
0	3
0	3
0	3
0	3
0	3
1	3
1	3
1	3
1	3
1	3
1	3
1	3
1	3
1	3
1	3
1	3
1	3
1	3
1	3
1	3
1	3
2	3
2	3
2	3
2	3
2	3
2	3
2	3
2	3
2	3
2	3
2	3
2	3
2	3
2	3
2	3
2	3
2	3
2	3
2	3
2	3
2	3
2	3
2	3
2	3
2	3
2	3
2	3
2	3
2	3
2	4
3	4
3	4
