# Supplementary material for: Temporo-spatial cell-cycle kinetics in HeLa cells irradiated by Ir-192 high dose-rate remote afterloading system (HDR-RALS)
Source: Radiat Oncol. 2016 Jul 29;11:99. doi: 10.1186/s13014-016-0669-8 (PMC4966784; doi:10.1186/s13014-016-0669-8)
Supplement: Additional file 2: Table S2. — Datasets for Fig. 7. (XLSX 10 kb) [file 13014_2016_669_MOESM2_ESM.xlsx]

## Sheet: Sheet1
Fig 7B
Duration of green phase,initial color green(h)	Median	Max	Min	0.75	0.25
5mm	40	72	2	56	28
20mm	14	26	4	18	10
Duration of green phase,initial color red(h)	Median	Max	Min	0.75	0.25
5mm	18	52	12	26	14
20mm	12	34	0	14	10
Fig 7C
Number of entries into M phase, initial color green	0	1	2	3	4
5mm	34	4	3	0	0
20mm	1	0	6	34	3
Number of entries into M phase, initial color red	0	1	2	3	4
5mm	8	12	27	2	0
20mm	2	4	8	34	0

## Sheet: Sheet2
5M red	20M red	5Mgre	20Mgre
0	0	0	0
0	0	0	2
0	1	0	2
0	1	0	2
0	1	0	2
0	1	0	2
0	2	0	2
0	2	0	3
1	2	0	3
1	2	0	3
1	2	0	3
1	2	0	3
1	2	0	3
1	2	0	3
1	3	0	3
1	3	0	3
1	3	0	3
1	3	0	3
1	3	0	3
1	3	0	3
2	3	0	3
2	3	0	3
2	3	0	3
2	3	0	3
2	3	0	3
2	3	0	3
2	3	0	3
2	3	0	3
2	3	0	3
2	3	0	3
2	3	0	3
2	3	0	3
2	3	0	3
2	3	0	3
2	3	1	3
2	3	1	3
2	3	1	3
2	3	1	3
2	3	2	3
2	3	2	3
2	3	2	3
2	3		4
2	3		4
2	3		4
2	3
2	3
2	3
3	3
3
