# Supplementary material for: Temporo-spatial cell-cycle kinetics in HeLa cells irradiated by Ir-192 high dose-rate remote afterloading system (HDR-RALS)
Source: Radiat Oncol. 2016 Jul 29;11:99. doi: 10.1186/s13014-016-0669-8 (PMC4966784; doi:10.1186/s13014-016-0669-8)
Supplement: Additional file 3: Table S3. — Datasets for Fig. 8. (XLSX 9 kb) [file 13014_2016_669_MOESM3_ESM.xlsx]

## Sheet: Sheet1
Fig 8
Survival after irradiation	0	1	2	3	4	6	8	10	12	Gy
Norm	1	0.85±0.20	0.51±0.12	0.25±0.032	0.13±0.037	0.045±0.0078
Hyp	1			0.64±0.050		0.34±0.060	0.16±0.019	0.082±0.010	0.046±0.0042
