# Supplementary material for: Temporo-spatial cell-cycle kinetics in HeLa cells irradiated by Ir-192 high dose-rate remote afterloading system (HDR-RALS)
Source: Radiat Oncol. 2016 Jul 29;11:99. doi: 10.1186/s13014-016-0669-8 (PMC4966784; doi:10.1186/s13014-016-0669-8)
Supplement: Additional file 4: Table S4. — Datasets for Fig. 9. (XLSX 9 kb) [file 13014_2016_669_MOESM4_ESM.xlsx]

## Sheet: Sheet1
Fig 9B
Duration of green phase(h)	Median	Max	Min	0.75	0.25
5mm, Norm	26	72	2	40	16
5mm, Hyp	34	60	8	40	24
20mm, Norm	12	34	0	14	10
20mm, Hyp	18	66	0	28	14
Fig 9C
Duration of green phase(h)	Median	Max	Min	0.75	0.25
5mm, Norm, initial color green	40	72	2	56	28
5mm, Hyp, initial color green	34	54	8	40	25
5mm, Norm, initial color red	18	52	12	26	14
5mm, Hyp, initial color red	34	60	16	40	23
20mm, Norm, initial color green	14	26	4	18	10
20mm, Hyp, initial color green	16	40	2	22	10
20mm, Norm, initial color red	12	34	0	14	10
20mm, Hyp, initial color red	23	66	0	33.5	18
